# Supplementary material for: Comparison of immunohistochemistry with PCR for assessment of ER, PR, and Ki-67 and prediction of pathological complete response in breast cancer
Source: BMC Cancer. 2017 Feb 13;17:124. doi: 10.1186/s12885-017-3111-1 (PMC5307758; doi:10.1186/s12885-017-3111-1)
Supplement: Additional file 1: — Raw data; qPCR data, quantitative and visual IHC values, pathologic complete response yes/no. (XLSX 42 kb) [file 12885_2017_3111_MOESM1_ESM.xlsx]

## Sheet: s086.txt
	sampleid	tpcr	molHER2	molESR1	molPGR	molMKI67	q.er.pp	q.pr.pp	q.ki67.pp	v.er	v.pr	v.her	v.ki67
1	4001	0	NA	NA	NA	NA	NA	NA	NA	NA	NA	NA	NA
2	4002	0	NA	NA	NA	NA	NA	NA	NA	NA	NA	NA	NA
3	4003	0	40.18	36.06	32.64	37.63	0.0141703	0.871222	691395	0	0	0	80
4	4004	1	39.06	40.22	30.48	37.34	752294	0	135171	8	0	0	30
5	4005	0	42.12	44.41	31.77	36.2	87.5	0.0141064	145244	12	4	2	15
6	4006	0	41.67	42.52	35.68	37.72	269554	104611	318651	8	4	0	50
7	4007	0	39.94	39.22	37.74	37.09	138805	947712	66129	6	12	0	40
8	4008	0	42.05	42.17	37.82	37.78	19863	81005	170527	12	4	0	25
9	4009	0	39.16	39.11	36.77	37.04	250154	264203	143139	4	9	1	35
10	4010	0	36.61	36.14	33.81	38.92	0	0.124336	564086	0	0	0	100
11	4012	0	NA	NA	NA	NA	NA	NA	NA	NA	NA	NA	NA
12	4013	0	37.75	32.11	31.28	37.55	0	0.430642	521047	0	0	0	80
13	4014	0	NA	NA	NA	NA	NA	NA	NA	NA	NA	NA	NA
14	4015	0	NA	NA	NA	NA	NA	NA	NA	NA	NA	NA	NA
15	4016	0	39.98	39.16	36.05	37.9	0.0491763	694981	190034	4	8	0	50
16	4017	0	38.68	40.31	38.44	35.4	576855	821381	36762	12	12	0	5
17	4018	0	NA	NA	NA	NA	NA	NA	NA	NA	NA	NA	NA
18	4019	0	NA	NA	NA	NA	NA	NA	NA	NA	NA	NA	NA
19	4020	0	NA	NA	NA	NA	NA	NA	NA	NA	NA	NA	NA
20	4021	0	NA	NA	NA	NA	NA	NA	NA	NA	NA	NA	NA
21	4022	0	NA	NA	NA	NA	NA	NA	NA	NA	NA	NA	NA
22	4023	0	38.28	33.37	32.72	36.31	293392	0.0565398	394134	0	0	0	20
23	4024	1	36.36	32.91	32.47	37.34	0.0454752	0.876095	40129	0	0	0	80
24	4025	0	40.36	38.1	35.07	37.11	0.198807	220549	185475	4	4	0	20
25	4026	0	39.1	40.01	37.09	35.8	881657	950355	527473	12	12	0	2
26	4027	0	NA	NA	NA	NA	NA	NA	NA	NA	NA	NA	NA
27	4028	1	45.53	39.96	33.21	38.6	770667	0.0797236	568156	12	0	3	30
28	4029	0	37.84	33.93	29.93	37.48	0.201329	0	285298	0	0	0	70
29	4030	0	44.35	39.6	32.84	36.64	104723	0.355556	243333	4	2	3	40
30	4031	0	38.27	35.31	34.37	36.9	0	0	538333	0	0	0	80
31	4032	0	NA	NA	NA	NA	NA	NA	NA	NA	NA	NA	NA
32	4033	0	40.13	39.96	37.48	37.78	672377	782738	39325	12	9	1	90
33	4034	0	40.41	41.34	39.33	35.73	425164	619422	0.551629	9	12	0	2
34	4035	0	38.67	39.55	36.57	36.51	809748	966457	101622	12	12	0	25
35	4036	0	38.8	33.97	30.95	35.17	0.0942634	0	19545	0	0	0	25
36	4037	0	NA	NA	NA	NA	NA	NA	NA	NA	NA	NA	NA
37	4038	0	39.64	36.66	26.53	39.73	0	0	545442	0	0	0	90
38	4039	0	38.22	33.23	30.27	37.36	0	0	158682	0	0	0	40
39	4040	0	NA	NA	NA	NA	NA	NA	NA	NA	NA	NA	NA
40	4041	1	40.63	36.44	31.72	37.44	0	0	228571	0	0	1	40
41	4042	0	42.71	36.14	33.89	35.16	0.45977	165266	487047	1	1	3	40
42	4043	0	NA	NA	NA	NA	NA	NA	NA	NA	NA	NA	NA
43	4044	0	NA	NA	NA	NA	NA	NA	NA	NA	NA	NA	NA
44	4045	0	39.34	38.4	37.93	35.42	295649	92.71	193632	4	12	0	2
45	4046	1	43.82	35.15	31.7	37.55	0	0.116777	145354	0	0	3	5
46	4047	0	NA	NA	NA	NA	NA	NA	NA	NA	NA	NA	NA
47	4048	0	40.1	41.88	36.65	35.9	831169	214804	896226	12	6	0	5
48	4049	0	40.54	44.11	30.48	37.55	88299	0.118466	14499	12	0	0	15
49	4050	0	39.55	38.04	30.51	38.37	287162	0	535411	4	0	1	60
50	4051	0	42	42.96	37.19	36.98	976026	839595	228414	12	12	1	30
51	4052	1	NA	NA	NA	NA	NA	NA	NA	NA	NA	NA	NA
52	4053	0	NA	NA	NA	NA	NA	NA	NA	NA	NA	NA	NA
53	4054	0	38.67	36.42	32.91	36.62	0.918498	0.255102	547027	0	0	0	20
54	4055	1	38.34	34.82	30.91	37.82	0.880503	101563	747692	0	0	0	80
55	4056	0	44.16	40.24	37.9	36.08	651997	16.9	128878	0	12	3	15
56	4057	0	36.46	35.08	30.12	36.37	346678	0	803774	0	0	3	90
57	4058	0	41.94	41.06	39.53	35.77	526749	881633	722394	12	12	1	5
58	4059	0	38.52	40.17	34.54	35.42	703259	519076	138605	8	9	0	15
59	4060	0	37.98	35.05	30.42	36.82	12642	0.0254259	780505	0	0	0	80
60	4061	0	40.07	42.19	35.74	36.77	328725	108659	146521	4	2	0	35
61	4062	0	NA	NA	NA	NA	NA	NA	NA	NA	NA	NA	NA
62	4063	1	40.16	41.17	34.83	37.64	138113	434783	500761	6	2	1	90
63	4064	0	NA	NA	NA	NA	NA	NA	NA	NA	NA	NA	NA
64	4065	1	38.94	33.86	28.42	38.62	0.0911854	0.0308309	759348	0	0	0	70
65	4066	0	39.51	38.11	34.06	35.04	149254	0.759494	25	0	0	0	40
66	4067	0	42.09	43.61	33.15	36.88	940262	94697	199115	12	2	1	30
67	4068	0	40.88	42.17	37.44	36.28	79646	818987	204946	12	12	0	20
68	4069	0	40.26	39.37	38.81	36.67	272727	849515	238999	3	12	0	20
69	4070	0	41.02	41.9	38.22	35.93	714145	950743	226778	8	12	2	50
70	4073	0	NA	NA	NA	NA	NA	NA	NA	NA	NA	NA	NA
71	4111	0	NA	NA	NA	NA	NA	NA	NA	NA	NA	NA	NA
72	4112	1	NA	NA	NA	NA	NA	NA	NA	NA	NA	NA	NA
73	4113	0	NA	NA	NA	NA	NA	NA	NA	NA	NA	NA	NA
74	4114	0	NA	NA	NA	NA	NA	NA	NA	NA	NA	NA	NA
75	4115	0	NA	NA	NA	NA	NA	NA	NA	NA	NA	NA	NA
76	4117	0	NA	NA	NA	NA	NA	NA	NA	NA	NA	NA	NA
77	4118	0	NA	NA	NA	NA	NA	NA	NA	NA	NA	NA	NA
78	4119	1	NA	NA	NA	NA	NA	NA	NA	NA	NA	NA	NA
79	4120	0	NA	NA	NA	NA	NA	NA	NA	NA	NA	NA	NA
80	4122	0	NA	NA	NA	NA	NA	NA	NA	NA	NA	NA	NA
81	4123	0	NA	NA	NA	NA	NA	NA	NA	NA	NA	NA	NA
82	4124	0	NA	NA	NA	NA	NA	NA	NA	NA	NA	NA	NA
83	4125	0	NA	NA	NA	NA	NA	NA	NA	NA	NA	NA	NA
84	4127	0	NA	NA	NA	NA	NA	NA	NA	NA	NA	NA	NA
85	4132	0	NA	NA	NA	NA	NA	NA	NA	NA	NA	NA	NA
86	4135	0	NA	NA	NA	NA	NA	NA	NA	NA	NA	NA	NA
87	4136	0	NA	NA	NA	NA	NA	NA	NA	NA	NA	NA	NA
88	4138	0	NA	NA	NA	NA	NA	NA	NA	NA	NA	NA	NA
89	4141	0	NA	NA	NA	NA	NA	NA	NA	NA	NA	NA	NA
90	4143	0	NA	NA	NA	NA	NA	NA	NA	NA	NA	NA	NA
91	4152	1	NA	NA	NA	NA	NA	NA	NA	NA	NA	NA	NA
92	4155	0	NA	NA	NA	NA	NA	NA	NA	NA	NA	NA	NA
93	4172	0	NA	NA	NA	NA	NA	NA	NA	NA	NA	NA	NA
94	4175	0	NA	NA	NA	NA	NA	NA	NA	NA	NA	NA	NA
95	4176	0	NA	NA	NA	NA	NA	NA	NA	NA	NA	NA	NA
96	4178	NA	NA	NA	NA	NA	NA	NA	NA	NA	NA	NA	NA
97	4180	NA	NA	NA	NA	NA	NA	NA	NA	NA	NA	NA	NA
98	4501	0	41.41	41.38	37.17	39.01	10.44	300306	299441	6	6	1	40
99	4502	0	NA	NA	NA	NA	NA	NA	NA	NA	NA	NA	NA
100	4503	1	39.51	40.22	34.29	37.52	370229	460887	434531	6	2	0	60
101	4504	0	NA	NA	NA	NA	NA	NA	NA	NA	NA	NA	NA
102	4505	0	43.06	34.57	33.01	37.28	0.148588	0	446181	0	0	3	40
103	4507	0	45.95	38.01	34.29	37.38	0.680272	0	110672	0	0	3	15
104	4509	0	43.44	35.4	32.36	36.85	0	0	304702	0	0	3	30
105	4510	0	37.51	40.57	39.28	36.77	873333	921305	458304	12	12	0	30
